# Supplementary material for: Application of a New Device for Saccadic Training in Athletes
Source: Life (Basel). 2025 Jun 12;15(6):947. doi: 10.3390/life15060947 (PMC12194661; doi:10.3390/life15060947)
Supplement: Supplementary file 1 [file life-15-00947-s001.zip]

Archive with 1 entries (1 files):
- life-3605229-supplementary.pdf
